# Supplementary material for: Functional gene categories differentiate maize leaf drought-related microbial epiphytic communities
Source: PLoS One. 2020 Sep 18;15(9):e0237493. doi: 10.1371/journal.pone.0237493 (PMC7500591; doi:10.1371/journal.pone.0237493)
Supplement: S1 Fig — (TXT) [file pone.0237493.s001.txt]

https://doi.org/10.5061/dryad.7m0cfxprs
